# Supplementary material for: Silymarin Reduced Insulin Resistance in Non-Diabetic Women with Obesity
Source: Int J Mol Sci. 2024 Feb 8;25(4):2050. doi: 10.3390/ijms25042050 (PMC10888588; doi:10.3390/ijms25042050)
Supplement: Supplementary file 1 [file ijms-25-02050-s001.zip]

Archive with 1 entries (1 files):
- ijms-2827530-supplementary.pdf
